# Supplementary material for: N2 sleep promotes the occurrence of ‘aha’ moments in a perceptual insight task
Source: PLoS Biol. 2025 Jun 26;23(6):e3003185. doi: 10.1371/journal.pbio.3003185 (PMC12200826; doi:10.1371/journal.pbio.3003185)
Supplement: S1 Text — Supplementary information file including additional analyses on self-reported sleep stages and sleep stages using U-Sleep [34]. This file includes Fig A (Accuracy and reaction times on the lowest motion coherence level for subjects of the respective sleep groups), Fig B (Insight proportion, switch point distribution, accuracy and reaction times among the reported sleep groups), Fig C (F-values of the comparison of the spectral slope between Wake, N1 and N2), Fig D (Oscillatory activity and topographies of model comparison results), Fig E (PVT results), Fig F (Results of quantifying aperiodic neural activity for the deepest sleep stage), Table A (Average sleep durations), Table B (Information about the full model and the slope model across frontal, central, parietal and occipital area). Figure legends see inside S1 Text. [file pbio.3003185.s001.zip]

Archive with 2 entries (2 files):
- plos_latex_template.tex
- SleepSight_PLoS_Bio_clean.pdf
